# Supplementary material for: Hymenolepis nana antigens alleviate ulcerative colitis by promoting intestinal stem cell proliferation and differentiation via AhR/IL-22 signaling pathway
Source: PLoS Negl Trop Dis. 2024 Dec 12;18(12):e0012714. doi: 10.1371/journal.pntd.0012714 (PMC11670978; doi:10.1371/journal.pntd.0012714)
Supplement: S3 Table — (XLSX) [file pntd.0012714.s006.xlsx]

## Sheet: Figure2
						Figure 2. Effects of HnAg on clinical symptoms of UC mice.
							Body weight change(%)
			Ctrl			DSS			DSS + HnAg			DSS + SASP
	days	Mean	SD	N	Mean	SD	N	Mean	SD	N	Mean	SD	N
	1	100	0	10	100	0	10	100	0	10	100	0	10
	2	101.685	1.33016	10	100.559	2.63077	10	101.719	2.67371	10	102.092	1.98787	10
	3	99.6194	1.61273	10	101.908	2.87257	10	101.69	2.25336	10	102.057	2.22822	10
	4	101.174	1.94362	10	102.376	4.05949	10	103.417	1.84909	10	104.015	1.80429	10
	5	101.463	1.95689	10	99.4335	3.71776	10	102.867	2.80761	10	101.002	3.33777	10
	6	102.162	2.60925	10	93.9166	4.31561	10	99.8497	3.33305	10	99.9235	3.306	10
	7	103.006	2.77707	10	85.0815	2.50067	10	96.2861	2.77925	10	95.1623	2.2044	10
	8	103.617	1.40183	10	77.5057	1.94075	10	90.3093	1.63482	10	89.0021	1.72992	10
							DAI score
			Ctrl			DSS			DSS + HnAg			DSS + SASP
	days	Mean	SD	N	Mean	SD	N	Mean	SD	N	Mean	SD	N
	1	0.2	0.182574	10	0.2	0.182574	10	0.2	0.182574	10	0	0	10
	2	0	0	10	0.466667	0.182574	10	0.333333	0.408248	10	0.0833333	0.166667	10
	3	0	0	10	0.533333	0.557773	10	0.266667	0.434613	10	0.333333	0	10
	4	0	0	10	1.46667	0.380058	10	0.466667	0.557773	10	0.583333	0.5	10
	5	0.0666667	0.149071	10	2.13333	0.447214	10	0.866667	0.380058	10	1.08333	0.319142	10
	6	0.0666667	0.149071	10	2.8	0.298142	10	1.6	0.547723	10	1.58333	0.569275	10
	7	0	0	10	3.13333	0.505525	10	2.06667	0.547723	10	2.41667	0.419435	10
	8	0	0	10	3.93333	0.149071	10	3.06667	0.434613	10	3.16667	0.333333	10
						Colon length
					Ctrl	DSS	DSS + HnAg	DSS + SASP
					7.9	5.2	6.9	6.7
					8.4	5.4	6.4	6.8
					8.4	4.8	6.3	7.2
					8.9	4.5	6.9	6.4
					8.2	4.6	6.8	5.6
					7.7	5.1	6.4	6.2
						Spleen index
					Ctrl	DSS	DSS + HnAg	DSS + SASP
					3.94857	13.4427	8.07361	5.58646
					3.48943	13.9224	7.3059	5.63607
					4.07038	10.1755	7.33772	5.72545
					3.92711	11.0041	6.97906	8.30645
					3.58599	11.8685	7.7728	6.61793
					4.00197	12.7	8.33744	8.97538

## Sheet: Figure3
	Figure 3. HnAg improves the histopathological changes of UC mice.
		Number of goblet cells area (%)
	Ctrl	DSS	DSS + HnAg	DSS + SASP
	10.288	4.081	8.444	7.904
	9.793	4.065	7.32	6.921
	10.495	3.915	8.421	7.926
	10.262	2.734	7.628	6.873
	9.845	3.021	8.608	7.974
	9.312	2.447	8.765	7.481
		Masson-positive area (%)
	Ctrl	DSS	DSS + HnAg	DSS + SASP
	0.62	4.69	1.396	1.314
	0.631	5.544	1.213	1.411
	0.611	6.971	0.918	1.453
	0.735	4.608	0.907	1.392
	0.824	4.949	0.998	1.276
	0.681	5.259	1.189	0.907

## Sheet: Figure4
	Figure 4. HnAg improves gut barrier integrity.
		MUC2-positive area (%)
	Ctrl	DSS	DSS + HnAg	DSS + SASP
	11.596	2.459	12.99	7.747
	13.516	6.057	10.876	10.14
	14.534	5.522	9.342	9.166
	14.098	3.809	9.839	10.179
	12.02	3.643	10.911	10.309
	10.648	4.747	11.639	10.86
		Occludin-positive area (%)
	Ctrl	DSS	DSS + HnAg	DSS + SASP
	4.405	0.417	1.049	0.807
	3.204	0.447	1.121	0.955
	3.09	0.653	0.874	1.095
	4.466	0.622	1.216	0.948
	4.397	0.455	0.969	1.389
	3.101	0.5	1.348	0.998
		ZO-1-positive area (%)
	Ctrl	DSS	DSS + HnAg	DSS + SASP
	12.267	2.903	7.556	7.128
	13.584	2.562	7.85	6.081
	10.797	2.316	8.199	7.316
	11.37	2.148	7.677	6.528
	11.733	2.252	7.196	6.666
	12.91	2.414	7.768	6.281
		Occludin/GAPDH (fold of ctrl)
	Ctrl	DSS	DSS + HnAg	DSS + SASP
	0.75211	0.339389	0.621676	0.731031
	1.1372	0.318897	1.0012	1.06429
	1.27741	0.0822963	1.10875	0.745482
	0.803925	0.341214	0.860758	0.59823
	1.23967	0.140265	0.800998	0.726464
	1.19074	0.126413	0.811648	0.716401
		ZO-1/GAPDH (fold of ctrl)
	Ctrl	DSS	DSS + HnAg	DSS + SASP
	0.942469	0.467336	1.3295	0.640372
	1.58087	0.353417	1.24847	0.909554
	1.43364	0.269527	0.702642	0.833742
	0.808914	0.314463	0.865744	0.940824
	0.912411	0.547163	0.710446	0.831184
	1.34725	0.55847	0.795027	0.639518

## Sheet: Figure5
	Figure 5. HnAg protects UC mice by inhibiting intestinal inflammation.
		Relative mRNA expression of IL-6
	Ctrl	DSS	DSS + HnAg	DSS + SASP
	1.40694	652.932	89.4483	48.0031
	0.974068	314.667	130.385	40.4041
	1.04243	402.717	45.1593	56.3099
	0.9118	583.488	127.832	73.1116
	0.977272	570.268	99.9674	72.0869
	0.83069	583.617	139.515	58.0935
		Relative mRNA expression of IL-1β
	Ctrl	DSS	DSS + HnAg	DSS + SASP
	1.20964	384.277	87.2936	74.9566
	0.920943	441.854	50.1011	41.0275
	0.971353	290.666	72.2394	56.5763
	1.14047	441.357	48.8592	46.6236
	0.69928	330.49	84.7367	73.2618
	0.732369	411.531	48.927	50.1011
		Relative mRNA expression of TNF-α
	Ctrl	DSS	DSS + HnAg	DSS + SASP
	1.23981	34.505	13.7384	30.9103
	0.804931	53.3141	19.8196	7.24996
	0.931778	43.7041	9.69317	9.38413
	1.05107	36.7779	36.1027	19.2564
	1.0884	43.8061	13.0545	24.0154
	0.756384	51.8733	33.8749	37.1893
		Relative mRNA expression of IFN-γ
	Ctrl	DSS	DSS + HnAg	DSS + SASP
	1.13103	28.6906	13.0043	17.8351
	0.688557	29.3193	4.58118	18.2665
	1.06618	36.5915	22.0978	16.8822
	1.10419	25.0302	7.21102	14.0683
	0.882644	47.958	3.88888	24.3811
	0.862127	35.4738	9.78904	21.8048
		Relative mRNA expression of IL-10
	Ctrl	DSS	DSS + HnAg	DSS + SASP
	0.930523	0.487773	3.95129	1.0248
	1.28674	0.488895	3.51678	2.29323
	0.841478	0.256351	4.95235	1.01296
	1.00085	0.416069	3.93831	1.54128
	1.40573	0.525525	3.63115	2.56331
	1.17221	0.348264	3.15584	2.92509

## Sheet: Figure6
	Figure 6. HnAg activates the AhR/IL-22 signaling pathway to promote ISCs proliferation.
		CYP1A1/GAPDH (fold of ctrl)
	Ctrl	DSS	DSS + HnAg	DSS + SASP
	0.579749	0.184449	1.02068	0.15421
	0.392317	0.134636	1.5627	0.0891998
	0.435009	0.167189	1.00349	0.0882312
	0.600306	0.18936	1.01227	0.13633
	0.963614	0.183751	0.870435	0.29377
	0.687227	0.257799	1.16305	0.087029
		IL-22/GAPDH (fold of ctrl)
	Ctrl	DSS	DSS + HnAg	DSS + SASP
	0.745797	0.393112	0.636558	0.584935
	0.758746	0.516545	0.913286	0.753388
	1.01761	0.234832	0.924312	0.520528
	1.02566	0.458799	0.520561	0.571671
	1.02416	0.448735	0.793844	0.760844
	0.825242	0.310627	0.68191	0.527356
		Lgr5/GAPDH (fold of ctrl)
	Ctrl	DSS	DSS + HnAg	DSS + SASP
	0.940776	0.416498	0.81772	1.14643
	1.37149	0.550173	1.26106	1.20378
	1.15508	0.439629	1.29072	0.715428
	0.805886	0.379041	0.827166	0.708577
	0.743874	0.493231	0.885244	0.925847
	0.924775	0.263871	0.953526	0.888023
		PCNA-positive area (%)
	Ctrl	DSS	DSS + HnAg	DSS + SASP
	4.004	1.341	2.462	2.235
	5.692	0.671	2.818	2.987
	5.987	0.954	2.987	2.473
	4.369	0.758	3.896	2.165
	5.073	0.767	2.541	2.872
	4.153	1.131	3.711	2.345

## Sheet: Figure7
	Figure 7. HnAg promotes increased differentiation of ISCs to alleviate UC in mice.
		Intestinal stem cells (% of area)
	Ctrl	DSS	DSS + HnAg	DSS + SASP
	9.096	0.522	5.272	3.389
	7.347	2.794	4.429	3.551
	7.793	2.262	6.609	3.66
	8.701	2.139	4.853	4.043
	8.726	2.295	5.924	4.381
	9.477	1.663	4.509	4.028
		PCNA cells (% of area)
	Ctrl	DSS	DSS + HnAg	DSS + SASP
	7.965	0.7	1.769	1.178
	7.22	0.154	0.94	1.526
	6.816	0.343	1.223	1.132
	5.96	0.914	1.286	1.141
	5.807	0.329	1.706	0.968
	4.625	0.812	1.587	1.062
		Goblet cells (% of area)
	Ctrl	DSS	DSS + HnAg	DSS + SASP
	11.912	3.363	8.657	11.222
	5.511	0.065	8.23	6.493
	13.157	4.429	11.351	6.594
	11.067	1.282	7.664	10.574
	15.05	1.832	8.141	9.647
	13.177	1.837	11.181	8.254
		Tuft cells (% of area)
	Ctrl	DSS	DSS + HnAg	DSS + SASP
	0.111	0.015	0.067	0.08
	0.322	0.085	0.145	0.043
	0.117	0.047	0.092	0.128
	0.248	0.042	0.064	0.114
	0.16	0.021	0.096	0.07
	0.206	0.036	0.137	0.073
		Enteroendocrine cells (% of area)
	Ctrl	DSS	DSS + HnAg	DSS + SASP
	0.583	0.242	0.553	0.789
	0.395	0.359	0.402	0.445
	0.361	0.338	0.497	0.766
	0.54	0.07	0.532	0.491
	0.334	0.246	0.363	0.593
	0.548	0.199	0.416	0.629

## Sheet: Figure8
	Figure 8. HnAg attenuates DSS-induced small intestinal organoid damage by increasing ISCs and inhibiting inflammatory responses.
		Lgr5/GAPDH (fold of ctrl)
	Ctrl	DSS	DSS + HnAg
	1.1865	0.663465	0.793576
	1.08656	0.437937	1.06835
	1.06789	0.469246	0.833172
		PCNA/GAPDH (fold of ctrl)
	Ctrl	DSS	DSS + HnAg
	1.20065	0.639865	0.886732
	0.951497	0.775904	0.922535
	1.01193	0.727653	0.953894
	Relative mRNA expression of Lgr5
	Ctrl	DSS	DSS + HnAg
	1.3523	0.175441	0.3529
	1.19273	0.238071	0.363386
	0.651342	0.178711	0.40727
	Relative mRNA expression of IL-6
	Ctrl	DSS	DSS + HnAg
	0.763607	39.9649	3.05928
	0.889714	36.5069	4.62688
	1.40245	37.6576	2.2678
	Relative mRNA expression of IL-1β
	Ctrl	DSS	DSS + HnAg
	1.37519	3.13141	1.65271
	1.01087	7.88144	1.70794
	0.724765	6.00035	0.528237
	Relative mRNA expression of TNF-α
	Ctrl	DSS	DSS + HnAg
	1.27299	10.6879	1.62902
	0.899309	7.23798	1.54977
	0.931841	8.5012	0.462507
	Relative mRNA expression of IL-10
	Ctrl	DSS	DSS + HnAg
	1.06583	0.668194	0.969468
	0.948848	0.407866	1.05106
	0.73016	0.451886	0.820694

## Sheet: Figure S1
					S1 Fig. Identification of H. nana and establishment of the model of UC
							Body weight change(%)
			Ctrl			DSS			DSS + HnAg			DSS + SASP
	days	Mean	SD	N	Mean	SD	N	Mean	SD	N	Mean	SD	N
	1	100	0	10	100	0	10	100	0	10	100	0	10
	2	101.685	1.33016	10	100.559	2.63077	10	101.719	2.67371	10	102.092	1.98787	10
	3	99.6194	1.61273	10	101.908	2.87257	10	101.69	2.25336	10	102.057	2.22822	10
	4	101.174	1.94362	10	102.376	4.05949	10	103.417	1.84909	10	104.015	1.80429	10
	5	101.463	1.95689	10	99.4335	3.71776	10	102.867	2.80761	10	101.002	3.33777	10
	6	102.162	2.60925	10	93.9166	4.31561	10	99.8497	3.33305	10	99.9235	3.306	10
	7	103.006	2.77707	10	85.0815	2.50067	10	96.2861	2.77925	10	95.1623	2.2044	10
	8	103.617	1.40183	10	77.5057	1.94075	10	90.3093	1.63482	10	89.0021	1.72992	10
							DAI score
			Ctrl			DSS			DSS + HnAg			DSS + SASP
	days	Mean	SD	N	Mean	SD	N	Mean	SD	N	Mean	SD	N
	1	0.2	0.182574	10	0.2	0.182574	10	0.2	0.182574	10	0	0	10
	2	0	0	10	0.466667	0.182574	10	0.333333	0.408248	10	0.0833333	0.166667	10
	3	0	0	10	0.533333	0.557773	10	0.266667	0.434613	10	0.333333	0	10
	4	0	0	10	1.46667	0.380058	10	0.466667	0.557773	10	0.583333	0.5	10
	5	0.0666667	0.149071	10	2.13333	0.447214	10	0.866667	0.380058	10	1.08333	0.319142	10
	6	0.0666667	0.149071	10	2.8	0.298142	10	1.6	0.547723	10	1.58333	0.569275	10
	7	0	0	10	3.13333	0.505525	10	2.06667	0.547723	10	2.41667	0.419435	10
	8	0	0	10	3.93333	0.149071	10	3.06667	0.434613	10	3.16667	0.333333	10
